# Supplementary material for: AGGF1 therapy inhibits thoracic aortic aneurysms by enhancing integrin α7-mediated inhibition of TGF-β1 maturation and ERK1/2 signaling
Source: Nat Commun. 2023 Apr 20;14:2265. doi: 10.1038/s41467-023-37809-x (PMC10119315; doi:10.1038/s41467-023-37809-x)
Supplement: Supplementary file 3 — Source Data [file 41467_2023_37809_MOESM3_ESM.xlsx]

## Sheet: Figure1
Figure 1a							Figure 1d	AGGF1/GAPDH
	WT-sham	KO-sham	WT-TAC	KO-TAC				WT-sham	KO-sham	WT-TAC	KO-TAC		AGGF1/GAPDH
RCA/LCA FV ratio	1.05191	1.18357	1.73581	6.96808				1	0.435196	0.213103	0.0167683		Tukey's multiple comparisons test	Significant?	Summary	Adjusted P Value
	1.21953	0.904399	2.32957	4.42676				0.828737	0.416071	0.209326	0.0443526		WT-sham vs. KO-sham	Yes	**	0.0018
	1.38249	0.707573	3.51801	7.61664				1	0.489827	0.260513	0.0216572		WT-sham vs. WT-TAC	Yes	**	0.0016
	0.938578	1.00394	1.85221	4.26126				0.982181	0.501938	0.361546	0.0362358		KO-sham vs. KO-TAC	Yes	**	0.0011
	0.878222	1.07595	2.24444	5.00373
	1.20771	0.765642	3.42916	7.41004				p-Smad2/T-Smad2
	1.01743	0.954004	2.33362	5.41813				WT-sham	KO-sham	WT-TAC	KO-TAC		p-Smad2/T-Smad2
	1.11141	0.771747	2.98916	6.30712				1	0.962176	2.3411	4.36239		Tukey's multiple comparisons test	Significant?	Summary	Adjusted P Value
	0.722246	1.27967	2.26994	8.2586				1.17663	1.05043	1.90783	4.50634		WT-sham vs. WT-TAC	Yes	***	<0.0001
	1.01304	1.42072	3.26756	4.10238				1	1.05227	2.15791	4.05603		KO-sham vs. KO-TAC	Yes	***	<0.0001
	0.915936	0.940672	3.09394	5.23886				1.04133	1.01687	1.71183	4.34557		WT-TAC vs. KO-TAC	Yes	***	<0.0001
	0.993244	0.680664	1.58006	3.74886
			2.24407	6.98794				p-Smad3/T-Smad3					p-Smad3/T-Smad3
			3.02205	4.5582				WT-sham	KO-sham	WT-TAC	KO-TAC		Tukey's multiple comparisons test	Significant?	Summary	Adjusted P Value
			4.15664	2.907				1.0053	0.962475	2.18559	3.98524		WT-sham vs. WT-TAC	Yes	*	0.0281
								1.15438	0.970057	1.80839	4.1098		KO-sham vs. KO-TAC	Yes	***	0.0008
Tukey's multiple comparisons test	Significant?	Summary	Adjusted P Value					1	1.03594	1.9802	3.56242		WT-TAC vs. KO-TAC	Yes	**	0.0042
WT:sham vs. WT:TAC	Yes	***	0.0003					1.02677	1.00704	1.59911	3.80385
WT:sham vs. KO:sham	No	ns	0.9984
WT:TAC vs. KO:TAC	Yes	***	<0.0001					p-ERK1/2/T-ERK1/2					p-ERK1/2/T-ERK1/2
KO:sham vs. KO:TAC	Yes	***	<0.0001					WT-sham	KO-sham	WT-TAC	KO-TAC		Tukey's multiple comparisons test	Significant?	Summary	Adjusted P Value
								1	1.14023	2.66334	4.52437		WT-sham vs. WT-TAC	Yes	**	0.0025
Figure 1b								1.32691	1.3888	2.99522	4.81577		KO-sham vs. KO-TAC	Yes	***	<0.0001
	Right carotid artery（mm）							1	1.15341	2.37076	4.39182		WT-TAC vs. KO-TAC	Yes	***	<0.0001
Echo lumen diameters	WT-sham	KO-sham	WT-TAC	KO-TAC				1.17333	1.03701	2.41693	4.41232
	0.466	0.423	0.599	0.615
	0.454	0.454	0.491	0.588				Mature TGFβ1/GAPDH					Mature TGFβ1/GAPDH
	0.39	0.42	0.546	0.609				WT-sham	KO-sham	WT-TAC	KO-TAC		Tukey's multiple comparisons test	Significant?	Summary	Adjusted P Value
	0.41	0.42	0.548	0.575				1	1.06845	3.21379	6.68252		WT-sham vs. WT-TAC	Yes	**	0.0011
	0.394	0.39	0.608	0.66				1.18291	1.20364	3.34439	8.02016		KO-sham vs. KO-TAC	Yes	**	0.0036
	0.454	0.407	0.611	0.646				1	1.13722	3.60479	9.42138		WT-TAC vs. KO-TAC	Yes	**	0.0071
	0.39	0.394	0.581	0.637				1.04995	1.2276	3.11365	7.70417
	0.476	0.454	0.602	0.616
	0.464	0.393	0.579	0.765			Figure 1e	Adventitia collagen area(mm2)
	0.41	0.393	0.587	0.629				WT-sham	KO-sham	WT-TAC	KO-TAC		Adventitia collagen area(mm2)
	0.304	0.454	0.579	0.541				0.0117	0.0143	0.0303	0.03		Tukey's multiple comparisons test	Significant?	Summary	Adjusted P Value
	0.454	0.457	0.566	0.671				0.0101	0.009	0.0195	0.0391		WT-sham vs. WT-TAC	Yes	***	0.0002
			0.503	0.671				0.0129	0.0135	0.0267	0.0311		KO-sham vs. KO-TAC	Yes	***	<0.0001
			0.59	0.675				0.0085	0.012	0.0213	0.075		WT-TAC vs. KO-TAC	Yes	***	0.0003
			0.487	0.646				0.012	0.0148	0.0239	0.044
								0.0131	0.0158	0.0441	0.0331
Tukey's multiple comparisons test	Significant?	Summary	Adjusted P Value					0.0114	0.0103	0.0216	0.0448
WT:sham vs. WT:TAC	Yes	***	<0.0001					0.0129	0.0131	0.0266	0.0311
WT:sham vs. KO:sham	No	ns	>0.9999					0.0089	0.0132	0.0203	0.0625
WT:TAC vs. KO:TAC	Yes	***	0.0003					0.0136	0.0127	0.0241	0.043
KO:sham vs. KO:TAC	Yes	***	<0.0001					0.0129	0.0144	0.0452	0.0331
								0.0111	0.0102	0.0243	0.0419
Figure 1c								% of αSMA positive area（x 100）					% of αSMA positive area（x 100）
	Medial thickness(μm)							WT-sham	KO-sham	WT-TAC	KO-TAC		Tukey's multiple comparisons test	Significant?	Summary	Adjusted P Value
	WT-sham	KO-sham	WT-TAC	KO-TAC				0.126045	0.20153	0.471256	0.507535		WT-sham vs. WT-TAC	Yes	***	<0.0001
	9.83	9.635	12.7	19.89				0.177229	0.144192	0.416111	0.535821		KO-sham vs. KO-TAC	Yes	***	<0.0001
	10.015	11.18	21.43	21.25				0.210694	0.165937	0.394404	0.592539		WT-TAC vs. KO-TAC	Yes	***	<0.0001
	9.335	10.925	17.46	18.99				0.250019	0.191139	0.275472	0.630363
	11.885	12.77	13.79	28.59				0.20263	0.189405	0.398196	0.736224
	8.29	11.495	15.535	26.395				0.126392	0.18894	0.427698	0.572408
	9.52	9.38	12.3	23.23				0.200038	0.13894	0.417306	0.633783
	9.7	11.03	18.22	21.16				0.234104	0.192157	0.395404	0.727206
	9.04	12.16	17.09	18.56				0.250007	0.212356	0.307029	0.630678
	11.88	12.36	13.35	30.24				0.189366	0.200925	0.429366	0.711465
	8.03	11.24	14.37	25.56				0.157283	0.194096	0.420674	0.693827
	9.06	9.28	14.01	22.5				0.187296	0.177604	0.358323	0.634146
	10.92	13.1	19.13	21.04
								% of CD68 positive area（x 100）					% of CD68 positive area（x 100）
Tukey's multiple comparisons test	Significant?	Summary	Adjusted P Value					WT-sham	KO-sham	WT-TAC	KO-TAC		Tukey's multiple comparisons test	Significant?	Summary	Adjusted P Value
WT:sham vs. WT:TAC	Yes	***	<0.0001					0.155357	0.16941	0.276555	0.48604		WT-sham vs. WT-TAC	Yes	***	<0.0001
WT:sham vs. KO:sham	No	ns	0.5226					0.162246	0.236576	0.29111	0.723737		KO-sham vs. KO-TAC	Yes	***	<0.0001
WT:TAC vs. KO:TAC	Yes	***	<0.0001					0.152306	0.208678	0.327127	0.625267		WT-TAC vs. KO-TAC	Yes	***	<0.0001
KO:sham vs. KO:TAC	Yes	***	<0.0001					0.188842	0.113852	0.332065	0.503266
								0.254889	0.199692	0.31304	0.605303
	Adventitial thickness(μm)							0.155544	0.171874	0.316769	0.542142
	WT-sham	KO-sham	WT-TAC	KO-TAC				0.15533	0.231397	0.364891	0.716386
	9.53	13.57	22.27	61.28				0.142214	0.23187	0.363519	0.638551
	12.48	14.98	17.91	51.85				0.170401	0.108893	0.327297	0.510205
	13.06	11.47	25.49	31.66				0.232823	0.2225	0.309733	0.68875
	14.61	13.2	18.19	29.84				0.159876	0.17166	0.352075	0.616781
	10.55	12.48	19.25	33.33				0.172587	0.215256	0.473579	0.699742
	8.58	13.4	20.49	52.09
	11.36	17.34	19.38	44.92				% of MCP1 positive area（x 100）					% of MCP1 positive area（x 100）
	14.37	10.59	28.55	35.17				WT-sham	KO-sham	WT-TAC	KO-TAC		Tukey's multiple comparisons test	Significant?	Summary	Adjusted P Value
	15.19	11.25	17.01	40.13				0.126867	0.175121	0.30682	0.617589		WT-sham vs. WT-TAC	Yes	***	<0.0001
	10.02	10.89	18.48	32.62				0.13776	0.23666	0.366822	0.494832		KO-sham vs. KO-TAC	Yes	***	<0.0001
	14.4	10.59	30.03	37.07				0.12438	0.161954	0.341167	0.395714		WT-TAC vs. KO-TAC	Yes	***	<0.0001
	15.88	12.5	20.5	40.09				0.11354	0.189867	0.334478	0.472927
								0.214805	0.0736179	0.37286	0.650505
Tukey's multiple comparisons test	Significant?	Summary	Adjusted P Value					0.129579	0.185222	0.314298	0.695
WT:sham vs. WT:TAC	Yes	**	0.0016					0.140813	0.213028	0.369084	0.555913
WT:sham vs. KO:sham	No	ns	0.9998					0.13987	0.180503	0.378711	0.440157
WT:TAC vs. KO:TAC	Yes	***	<0.0001					0.126171	0.187354	0.319309	0.47866
KO:sham vs. KO:TAC	Yes	***	<0.0001					0.211681	0.107285	0.370751	0.658606
								0.128213	0.166785	0.244042	0.711919
	Total aortic wall thickness(μm)							0.140635	0.141588	0.331679	0.624545
	WT-sham	KO-sham	WT-TAC	KO-TAC
	19.36	23.21	34.97	81.17
	22.5	26.16	39.34	73.1
	22.4	22.4	42.95	50.65
	26.5	25.97	31.98	58.43
	18.84	23.98	34.79	59.73
	21.51	23.24	43.54	91.01
	22.43	29.36	44.24	72.32
	20.11	25.26	42.28	50.71
	29.44	25.29	31.34	72.76
	18.55	23.35	43.32	91.82
	20.12	22.96	49.01	80.71
	20.09	29.38	49.78	57.11
Tukey's multiple comparisons test	Significant?	Summary	Adjusted P Value
WT:sham vs. WT:TAC	Yes	***	<0.0001
WT:sham vs. KO:sham	No	ns	0.7679
WT:TAC vs. KO:TAC	Yes	***	<0.0001
KO:sham vs. KO:TAC	Yes	***	<0.0001
	Cell density in media(x 1000)
	WT-sham	KO-sham	WT-TAC	KO-TAC
	5.393	5.882	6.055	4.968
	6.142	6.769	6.496	4.356
	3.431	5.232	6.595	6.085
	3.744	3.251	5.444	5.96
	4.655	5.107	3.792	5.79
	5.999	6.538	6.815	5.689
	6.969	5.836	6.187	4.902
	3.243	5.81	5.162	6.406
	4.16	4.737	5.468	6.263
	5.235	5.823	4.697	6.526
	6.626	6.109	6.796	6.104
	5.94	4.38	5.823	5.285
	Cell density in adventitia(x 1000)
	WT-sham	KO-sham	WT-TAC	KO-TAC
	1.092	1.235	6.577	9.319
	1.309	1.746	6.405	7.124
	2.076	1.099	4.361	8.421
	1.26	1.461	5.904	7.218
	1.424	1.294	3.184	9.509
	1.214	1.364	5.955	7.453
	1.512	1.746	6.312	7.916
	1.765	1.214	4.561	8.021
	1.417	1.613	6.565	7.94
	1.606	1.438	3.366	8.679
	1.421	1.51	5.105	8.242
	1.183	1.663	4.781	8.7
Tukey's multiple comparisons test	Significant?	Summary	Adjusted P Value
WT:sham vs. WT:TAC	Yes	***	<0.0001
WT:sham vs. KO:sham	No	ns	>0.9999
WT:TAC vs. KO:TAC	Yes	***	<0.0001
KO:sham vs. KO:TAC	Yes	***	<0.0001

## Sheet: Figure 2
Figure 2a						Figure 2d	AGGF1/GAPDH					AGGF1/GAPDH
	CTL+sham	SmcKO+sham	CTL+TAC	SmcKO+TAC			CTL+sham	SmcKO+sham	CTL+TAC	SmcKO+TAC		Tukey's multiple comparisons test	Significant?	Summary	Adjusted P Value
RCA/LCA FV ratio	0.810952	0.783539	1.5149	5.16781			1	0.153942	0.419095	0.07476		CTL+sham vs. SmcKO+sham	Yes	***	<0.0001
	0.866431	0.789811	1.52042	6.54157			1.0275	0.127694	0.428498	0.0612708		CTL+sham vs. CTL+TAC	Yes	***	<0.0001
	0.877699	0.918259	1.87885	6.62132			1	0.145308	0.453819	0.0593258		CTL+TAC vs. SmcKO+TAC	Yes	***	0.0008
	0.88595	0.986754	2.29313	7.67646			1.07289	0.148541	0.480918	0.0511741
	0.901713	1.03856	2.33751	7.89299
	1.00128	1.09756	2.73863	8.17162			p-Smad2/T-Smad2					p-Smad2/T-Smad2
	1.05905	1.09764	3.36431	8.30312			CTL+sham	SmcKO+sham	CTL+TAC	SmcKO+TAC		Tukey's multiple comparisons test	Significant?	Summary	Adjusted P Value
	1.0626	1.1877	4.65187	9.05899			1	1.65205	2.97773	5.28163		CTL+sham vs. SmcKO+sham	Yes	**	0.0022
	1.0725	1.29628	1.3722	9.17368			1.03985	1.60127	3.31002	5.16963		CTL+sham vs. CTL+TAC	Yes	*	0.0255
	1.07455	1.4419	5.86718	11.7329			1	1.46414	2.20621	3.9397		CTL+TAC vs. SmcKO+TAC	Yes	**	0.0033
	1.37575	1.57055	1.41235	11.9294			0.927434	1.48833	2.14672	3.77232
	1.08416	1.27776
							p-Smad3/T-Smad3					p-Smad3/T-Smad3
Tukey's multiple comparisons test	Significant?	Summary	Adjusted P Value				CTL+sham	SmcKO+sham	CTL+TAC	SmcKO+TAC		Tukey's multiple comparisons test	Significant?	Summary	Adjusted P Value
CTL+sham vs. SmcKO+sham	No	ns	0.9955				1	1.74675	2.77828	4.62428		CTL+sham vs. SmcKO+sham	Yes	**	0.0056
CTL+sham vs. CTL+TAC	Yes	*	0.0159				1.20537	2.01019	2.58469	4.39874		CTL+sham vs. CTL+TAC	Yes	*	0.0197
SmcKO+sham vs. SmcKO+TAC	Yes	***	<0.0001				1	1.51054	1.59356	3.03615		CTL+TAC vs. SmcKO+TAC	Yes	**	0.0082
CTL+TAC vs. SmcKO+TAC	Yes	***	<0.0001				0.85151	1.49776	1.80132	2.93441
Figure 2b	Right carotid artery（mm）						p-ERK1/2/T-ERK1/2					p-ERK1/2/T-ERK1/2
	CTL+sham	SmcKO+sham	CTL+TAC	SmcKO+TAC			CTL+sham	SmcKO+sham	CTL+TAC	SmcKO+TAC		Tukey's multiple comparisons test	Significant?	Summary	Adjusted P Value
Echo lumen diameters	0.424	0.423	0.547	0.671			1	2.00423	3.88467	6.40628		CTL+sham vs. SmcKO+sham	Yes	**	0.002
	0.407	0.457	0.587	0.641			1.06298	1.92671	4.21257	6.55171		CTL+sham vs. CTL+TAC	Yes	**	0.0042
	0.394	0.457	0.547	0.641			1	1.72228	2.66404	4.97536		CTL+TAC vs. SmcKO+TAC	Yes	***	0.0002
	0.433	0.424	0.604	0.675			0.982059	1.89111	2.68409	5.34752
	0.453	0.427	0.547	0.587
	0.454	0.393	0.483	0.775			Mature TGFβ1/GAPDH					Mature TGFβ1/GAPDH
	0.394	0.469	0.605	0.786			CTL+sham	SmcKO+sham	CTL+TAC	SmcKO+TAC		Tukey's multiple comparisons test	Significant?	Summary	Adjusted P Value
	0.424	0.462	0.574	0.602			1	1.5903	2.70495	5.27075		CTL+sham vs. SmcKO+sham	Yes	**	0.0026
	0.368	0.397	0.66	0.607			1.04001	1.54609	2.82231	4.86121		CTL+sham vs. CTL+TAC	Yes	**	0.0024
	0.368	0.478	0.517	0.667			1	1.44313	2.37595	4.72936		CTL+TAC vs. SmcKO+TAC	Yes	**	0.0024
	0.364	0.433	0.492	0.667			1.04402	1.47898	2.39844	4.26304
		0.528
Tukey's multiple comparisons test	Significant?	Summary	Adjusted P Value			Figure 2e	Adventitia collagen area(mm2)					Adventitia collagen area(mm2)
CTL+sham vs. SmcKO+sham	No	ns	0.2475				CTL+sham	SmcKO+sham	CTL+TAC	SmcKO+TAC		Tukey's multiple comparisons test	Significant?	Summary	Adjusted P Value
CTL+sham vs. CTL+TAC	Yes	***	<0.0001				0.01066	0.01364	0.03569	0.057		CTL+sham vs. CTL+TAC	Yes	***	0.0001
SmcKO+sham vs. SmcKO+TAC	Yes	***	<0.0001				0.01031	0.01273	0.02797	0.04219		CTL+TAC vs. SmcKO+TAC	Yes	***	<0.0001
CTL+TAC vs. SmcKO+TAC	Yes	***	<0.0001				0.01403	0.00921	0.03224	0.0518
							0.0132	0.00932	0.03011	0.07399
							0.01087	0.01363	0.03404	0.10347
							0.00879	0.01317	0.03208	0.07382
Figure 2c	Medial thickness(μm)						0.01122	0.01364	0.04351	0.09574
	CTL+sham	SmcKO+sham	CTL+TAC	SmcKO+TAC			0.01144	0.01197	0.02369	0.0736
	12.81	12.22	18.72	20.87			0.00926	0.01152	0.03109	0.05517
	11.69	14.62	17.41	26.14			0.0118	0.01198	0.03595	0.06713
	11.43	10.38	17.97	32.07					0.03352	0.08878
	7.32	16.03	15.12	21.65
	14.8	14.35	17.12	25.84			% of αSMA positive area（x 100）					% of αSMA positive area（x 100）
	8.57	10.69	25.66	30.27			CTL+sham	SmcKO+sham	CTL+TAC	SmcKO+TAC		Tukey's multiple comparisons test	Significant?	Summary	Adjusted P Value
	13.79	11.98	19.87	21.27			0.289762	0.258148	0.398414	0.563757		CTL+sham vs. CTL+TAC	Yes	***	<0.0001
	12.25	11.52	22.18	22.61			0.270213	0.234287	0.466475	0.60912		CTL+TAC vs. SmcKO+TAC	Yes	***	<0.0001
	11.18	13.89	18.68	20.92			0.211553	0.180181	0.444724	0.666556
	10.93	9.7	17.31	26.27			0.148019	0.228291	0.545788	0.778832
			17.9	32.29			0.229389	0.21882	0.471429	0.754636
							0.204246	0.130776	0.505974	0.823602
Tukey's multiple comparisons test	Significant?	Summary	Adjusted P Value				0.20792	0.186759	0.643181	0.704086
CTL+sham vs. SmcKO+sham	No	ns	0.8682				0.215444	0.177237	0.536398	0.648178
CTL+sham vs. CTL+TAC	Yes	***	<0.0001				0.194125	0.203727	0.512522	0.563161
SmcKO+sham vs. SmcKO+TAC	Yes	***	<0.0001				0.193339	0.185344	0.647227	0.608389
CTL+TAC vs. SmcKO+TAC	Yes	***	<0.0001						0.541427	0.665964
	Adventitial thickness(μm)						% of CD68 positive area（x 100）					% of CD68 positive area（x 100）
	CTL+sham	SmcKO+sham	CTL+TAC	SmcKO+TAC			CTL+sham	SmcKO+sham	CTL+TAC	SmcKO+TAC		Tukey's multiple comparisons test	Significant?	Summary	Adjusted P Value
	10.66	6.5	17.98	34.58			0.170808	0.201129	0.369119	0.664018		CTL+sham vs. CTL+TAC	Yes	***	<0.0001
	7.77	14.86	16.11	46.93			0.128617	0.194052	0.413977	0.553463		CTL+TAC vs. SmcKO+TAC	Yes	***	<0.0001
	10.43	6.57	17.3	56.38			0.211123	0.208334	0.36226	0.510263
	9.92	6.77	24.93	25.81			0.233663	0.205659	0.379416	0.519147
	11.43	11.86	26.78	27.07			0.202322	0.153634	0.407784	0.717267
	10.24	6.05	18.35	22.75			0.238244	0.171921	0.337461	0.702412
	12.17	6.75	14.82	45.51			0.212991	0.159429	0.349999	0.670646
	10.2	5.87	16.13	31.42			0.203342	0.207853	0.355508	0.511326
	7.43	14.13	17.91	34.83			0.239172	0.156008	0.467599	0.711924
	9.98	5.94	15.95	47.36			0.213775	0.174147	0.374343	0.695468
			17.2	56.94					0.382159	0.664603
Tukey's multiple comparisons test	Significant?	Summary	Adjusted P Value				% of MCP1 positive area（x 100）					% of MCP1 positive area（x 100）
CTL+sham vs. SmcKO+sham	No	ns	0.9606				CTL+sham	SmcKO+sham	CTL+TAC	SmcKO+TAC		Tukey's multiple comparisons test	Significant?	Summary	Adjusted P Value
CTL+sham vs. CTL+TAC	Yes	*	0.0337				0.159357	0.0780161	0.338557	0.45601		CTL+sham vs. CTL+TAC	Yes	***	<0.0001
SmcKO+sham vs. SmcKO+TAC	Yes	***	<0.0001				0.12471	0.0920138	0.350827	0.494028		CTL+TAC vs. SmcKO+TAC	Yes	***	<0.0001
CTL+TAC vs. SmcKO+TAC	Yes	***	<0.0001				0.147328	0.0757311	0.389248	0.620275
							0.15782	0.161119	0.296449	0.419608
	Total aortic wall thickness(μm)						0.15463	0.202903	0.312671	0.604254
	CTL+sham	SmcKO+sham	CTL+TAC	SmcKO+TAC			0.0935759	0.103776	0.284489	0.394427
	22.6	20.79	37.34	54.42			0.102993	0.084179	0.315018	0.648706
	20.53	32.1	34.01	72.97			0.186074	0.0773392	0.325934	0.614847
	24.66	17.75	37.97	89.01			0.185152	0.0914319	0.305186	0.410812
	21.33	20.72	41.51	49.46			0.114281	0.0751824	0.32201	0.599169
	26.25	26.68	43.79	54.18					0.292554	0.385767
	18.86	19.15	42.87	54.03
	24.38	18.69	38.02	67.24
	21.62	19.98	39.55	54.44
	19.64	28.15	38.15	54.96
	23.59	16.98	34.67	73.77
			38.81	76.96
Tukey's multiple comparisons test	Significant?	Summary	Adjusted P Value
CTL+sham vs. SmcKO+sham	No	ns	0.9998
CTL+sham vs. CTL+TAC	Yes	***	<0.0001
SmcKO+sham vs. SmcKO+TAC	Yes	***	<0.0001
CTL+TAC vs. SmcKO+TAC	Yes	***	<0.0001
	Cell density in media(x 1000)
	CTL+sham	SmcKO+sham	CTL+TAC	SmcKO+TAC
	6.168	4.986	5.61	3.455
	6.159	4.631	5.08	5.821
	4.922	3.608	5.118	3.718
	5.53	6.052	5.607	5.908
	6.086	4.052	6.074	4.265
	6.654	6.568	4.398	3.77
	4.668	4.822	4.275	5.273
	3	4.257	5.399	6.155
	4.864	4.724	5.859	3.491
	5.729	4.07	4.201	4.99
			4.065	5.836
	Cell density in adventitia(x 1000)
	CTL+sham	SmcKO+sham	CTL+TAC	SmcKO+TAC
	3.612	3.146	4.226	8.711
	2.723	3.382	4.339	9.83
	2.954	2.835	4.337	10.974
	2.732	1.936	7.906	9.271
	2.001	3.251	7.074	12.723
	2.926	2.581	6.221	13.089
	2.4	2.807	5.896	8.948
	2.469	2.73	7.785	8.377
	2.762	2.683	6.96	12.978
	2.422	2.667	6.114	8.76
			5.806	8.284
Tukey's multiple comparisons test	Significant?	Summary	Adjusted P Value
CTL+sham vs. SmcKO+sham	No	ns	0.9466
CTL+sham vs. CTL+TAC	Yes	***	0.0005
SmcKO+sham vs. SmcKO+TAC	Yes	***	<0.0001
CTL+TAC vs. SmcKO+TAC	Yes	***	0.0005

## Sheet: Figure 3
Figure 3a								Figure 3d	p-Smad2/T-Smad2							p-Smad2/T-Smad2
	Sham			TAC					Sham			TAC				Tukey's multiple comparisons test	Significant?	Summary	Adjusted P Value
	Buffer	AGGF1	AGGF1-RDDdel	Buffer	AGGF1	AGGF1-RDDdel			Buffer	AGGF1	AGGF1-RDDdel	Buffer	AGGF1	AGGF1-RDDdel		Sham+buffer vs. Sham+AGGF1	Yes	*	0.0116
RCA/LCA FV ratio	0.925599	1.3691	1.23795	3.63223	2.13596	6.09636			1	0.393159	0.932742	2.0215	1.0689	1.96933		Sham+buffer vs. TAC+buffer	Yes	**	0.001
	0.78301	1.03831	0.929609	4.11553	1.3288	3.46306			0.999966	0.573525	1.01424	2.17249	1.05125	1.973		Sham+AGGF1 vs. Sham+AGGF1-RDDdel	Yes	*	0.0121
	1.10808	1.2828	1.66303	4.96103	2.80164	6.06824			1	0.597885	0.945748	2.07381	1.23068	1.85084		TAC+buffer vs. TAC+AGGF1	Yes	*	0.0116
	0.527449	1.0191	0.897378	4.79392	1.66627	5.3082			1	0.41546	0.77228	2.23447	0.879019	1.91645		TAC+AGGF1 vs. TAC+AGGF1-RDDdel	Yes	*	0.0107
	0.960561	1.2077	0.609224	2.62344	2.09298	3.31522
	1.48666	0.945859	1.34268	5.90909	1.39341	4.68713			p-Smad3/T-Smad3							p-Smad3/T-Smad3
	1.09129	0.844276	0.990274	5.46774	1.46613	2.16658			Sham			TAC				Tukey's multiple comparisons test	Significant?	Summary	Adjusted P Value
	0.945055	1.03822	1.28371	7.00915	3.6968	7.81997			Buffer	AGGF1	AGGF1-RDDdel	Buffer	AGGF1	AGGF1-RDDdel		Sham+buffer vs. Sham+AGGF1	Yes	**	0.0048
	1.55316	0.816721	1.00569	2.84336	3.83203	1.72778			1	0.42659	0.964722	2.09033	1.0847	1.87941		Sham+buffer vs. TAC+buffer	Yes	***	<0.0001
	0.719448	0.747593	1.06934	2.16692	2.16451	2.53819			1.00005	0.496958	0.821271	2.19382	0.643634	1.94193		Sham+AGGF1 vs. Sham+AGGF1-RDDdel	Yes	*	0.0147
					1.4968	1.60831			0.999998	0.588473	0.968028	2.07778	1.22059	1.79095		TAC+buffer vs. TAC+AGGF1	Yes	*	0.0222
					1.43989	1.34238			0.999787	0.412485	0.793558	2.17806	0.874888	2.05637		TAC+AGGF1 vs. TAC+AGGF1-RDDdel	Yes	*	0.0499
					2.37228
									p-ERK1/2/T-ERK1/2							p-ERK1/2/T-ERK1/2
Tukey's multiple comparisons test	Significant?	Summary	Adjusted P Value						Sham			TAC				Tukey's multiple comparisons test	Significant?	Summary	Adjusted P Value
Sham+buffer vs. TAC+buffer	Yes	***	<0.0001						Buffer	AGGF1	AGGF1-RDDdel	Buffer	AGGF1	AGGF1-RDDdel		Sham+buffer vs. Sham+AGGF1	Yes	**	0.0064
TAC+buffer vs. TAC+AGGF1	Yes	***	0.0005						1	0.543867	0.944204	2.34214	1.13289	2.06623		Sham+buffer vs. TAC+buffer	Yes	**	0.0043
TAC+AGGF1 vs. TAC+AGGF1-RDDdel	Yes	***	0.0009						0.99997	0.453182	0.832376	2.03963	0.98637	1.85734		Sham+AGGF1 vs. Sham+AGGF1-RDDdel	Yes	*	0.0124
									1	0.501633	0.998198	2.20037	1.40241	1.94193		TAC+buffer vs. TAC+AGGF1	Yes	**	0.0086
Figure 3b	Right carotid artery（mm）								1	0.330215	0.928379	2.47945	1.60793	2.39414		TAC+AGGF1 vs. TAC+AGGF1-RDDdel	Yes	*	0.0136
	Sham			TAC
	Buffer	AGGF1	AGGF1-RDDdel	Buffer	AGGF1	AGGF1-RDDdel			Mature TGFβ1/GAPDH							Mature TGFβ1/GAPDH
Echo lumen diameters	0.521	0.528	0.492	0.646	0.492	0.623			Sham			TAC				Tukey's multiple comparisons test	Significant?	Summary	Adjusted P Value
	0.44	0.535	0.502	0.641	0.521	0.637			Buffer	AGGF1	AGGF1-RDDdel	Buffer	AGGF1	AGGF1-RDDdel		Sham+buffer vs. Sham+AGGF1	Yes	***	0.0007
	0.44	0.453	0.394	0.609	0.517	0.605			1	0.506964	0.952149	2.1305	1.16157	2.01414		Sham+buffer vs. TAC+buffer	Yes	*	0.0119
	0.368	0.545	0.462	0.64	0.524	0.675			1.00003	0.545095	0.874004	2.29665	0.983379	1.78243		Sham+AGGF1 vs. Sham+AGGF1-RDDdel	Yes	**	0.0087
	0.417	0.423	0.457	0.634	0.462	0.611			0.999999	0.458627	0.976908	2.70341	1.533	2.22196		TAC+buffer vs. TAC+AGGF1	Yes	**	0.0025
	0.433	0.39	0.427	0.654	0.547	0.675			1	0.479481	0.875637	2.10635	0.886605	1.70447		TAC+AGGF1 vs. TAC+AGGF1-RDDdel	Yes	**	0.0012
	0.521	0.39	0.397	0.689	0.427	0.575
	0.433	0.427	0.427	0.623	0.483	0.625
	0.397	0.457	0.397	0.545	0.514	0.659
	0.427	0.574	0.457	0.544	0.433	0.528		Figure 3e	Adventitia collagen area(mm2)							Adventitia collagen area(mm2)
					0.423	0.575			Sham			TAC				Tukey's multiple comparisons test	Significant?	Summary	Adjusted P Value
					0.457	0.545			Buffer	AGGF1	AGGF1-RDDdel	Buffer	AGGF1	AGGF1-RDDdel		Sham+buffer vs. TAC+buffer	Yes	***	<0.0001
					0.454				0.0100822	0.00931435	0.00759685	0.0340555	0.0163342	0.0305905		TAC+buffer vs. TAC+AGGF1	Yes	***	<0.0001
									0.011033	0.0108515	0.00762301	0.0417851	0.0169102	0.0430001		TAC+AGGF1 vs. TAC+AGGF1-RDDdel	Yes	***	<0.0001
Tukey's multiple comparisons test	Significant?	Summary	Adjusted P Value						0.0120254	0.0109129	0.00948406	0.0345628	0.0162437	0.0329355
Sham+buffer vs. TAC+buffer	Yes	***	<0.0001						0.00705273	0.012676	0.00966514	0.0346798	0.0153378	0.0332983
TAC+buffer vs. TAC+AGGF1	Yes	***	<0.0001						0.00852083	0.0062924	0.0101301	0.0268856	0.0213204	0.0210589
TAC+AGGF1 vs. TAC+AGGF1-RDDdel	Yes	***	<0.0001						0.00931494	0.0107189	0.0113664	0.0329042	0.0171711	0.0277814
									0.013821	0.012369	0.00787775	0.0257586	0.0176323	0.0232237
Figure 3c	Medial thickness(μm)								0.00823453	0.0124385	0.00975025	0.0190151	0.0201015	0.018206
	Sham			TAC					0.00988384	0.0144351	0.00993244	0.032432	0.0161874	0.0347325
	Buffer	AGGF1	AGGF1-RDDdel	Buffer	AGGF1	AGGF1-RDDdel			0.010776	0.00720608	0.0104003	0.0398611	0.0140685	0.0290565
	13.81	11.9	11.4	24.68	13.19	12.59							0.0222172	0.0228075
	11.49	8.89	11.27	21.33	14.73	17.81
	12.17	11.12	7.09	17.28	13.49	27.29			% of αSMA positive area（x 100）							% of αSMA positive area（x 100）
	9.28	10.34	12.16	16.83	11.45	14.95			Sham			TAC				Tukey's multiple comparisons test	Significant?	Summary	Adjusted P Value
	8.12	9.09	11.56	23.92	14.21	22.84			Buffer	AGGF1	AGGF1-RDDdel	Buffer	AGGF1	AGGF1-RDDdel		Sham+buffer vs. TAC+buffer	Yes	***	<0.0001
	9.33	11.33	14.27	39.33	12.79	17.15			0.144948	0.236075	0.153448	0.589532	0.234056	0.26453		TAC+buffer vs. TAC+AGGF1	Yes	***	<0.0001
	10.63	12.68	11.45	19.76	15.71	15.19			0.146218	0.15689	0.15549	0.30777	0.210774	0.305919		TAC+AGGF1 vs. TAC+AGGF1-RDDdel	Yes	***	<0.0001
	8.69	9.37	11.38	25.85	13.54	19.95			0.192153	0.113078	0.182163	0.355424	0.234459	0.303685
	9.26	11.82	10.05	22.38	16.69	17.32			0.191483	0.195707	0.203892	0.523977	0.237397	0.40375
	6.84	10.96	11.87	18.19	15.07	19.5			0.235929	0.247792	0.2163	0.447847	0.257267	0.431528
					14	16.81			0.218963	0.196281	0.220422	0.450497	0.295853	0.441108
									0.131141	0.130928	0.1442	0.356983	0.218955	0.379092
Tukey's multiple comparisons test	Significant?	Summary	Adjusted P Value						0.111624	0.218288	0.147273	0.373192	0.225244	0.474432
TAC+buffer vs. TAC+AGGF1	Yes	***	<0.0001						0.18642	0.239309	0.171056	0.324791	0.286569	0.509918
TAC+AGGF1 vs. TAC+AGGF1-RDDdel	Yes	*	0.0405						0.242233	0.154086	0.197075	0.382146	0.192296	0.286544
													0.217131	0.329086
	Adventitial thickness(μm)								% of CD68 positive area（x 100）							% of CD68 positive area（x 100）
	Sham			TAC					Sham			TAC				Tukey's multiple comparisons test	Significant?	Summary	Adjusted P Value
	Buffer	AGGF1	AGGF1-RDDdel	Buffer	AGGF1	AGGF1-RDDdel			Buffer	AGGF1	AGGF1-RDDdel	Buffer	AGGF1	AGGF1-RDDdel		Sham+buffer vs. TAC+buffer	Yes	***	<0.0001
	12.16	9.59	9.83	26.64	13.6	16.06			0.15262	0.13542	0.11509	0.374944	0.156871	0.362832		TAC+buffer vs. TAC+AGGF1	Yes	***	<0.0001
	8.87	12.39	8.27	39.46	10.15	15.52			0.129505	0.167786	0.127618	0.386423	0.157947	0.33964		TAC+AGGF1 vs. TAC+AGGF1-RDDdel	Yes	***	<0.0001
	12.44	9.45	5.96	22.12	14.35	11.08			0.144625	0.109817	0.17331	0.347519	0.228652	0.340163
	5.42	6.66	10.12	17.41	10.18	12.63			0.158085	0.160854	0.141728	0.305191	0.167385	0.277618
	11.21	8.26	7.9	48.04	6.72	32.02			0.146381	0.154257	0.0952316	0.333693	0.175593	0.283919
	6.4	10.06	10.37	27.03	8.14	16.79			0.151986	0.155554	0.104852	0.253147	0.158693	0.220681
	9.25	10.14	10.58	16.69	10.54	21.12			0.136985	0.12874	0.124649	0.261275	0.207866	0.295753
	6.49	13.22	9.71	21.96	8.51	23.56			0.150262	0.163955	0.133468	0.328792	0.152047	0.257135
	9.48	9.98	8.43	27.87	12.09	19.47			0.135201	0.104248	0.183585	0.274178	0.190344	0.268089
	3.61	6.91	10.74	41.14	8.13	25.3			0.144916	0.155459	0.148376	0.312946	0.256738	0.286062
					9.76	28.58							0.165984	0.225668
Tukey's multiple comparisons test	Significant?	Summary	Adjusted P Value						% of MCP1 positive area（x 100）							% of MCP1 positive area（x 100）
TAC+buffer vs. TAC+AGGF1	Yes	***	<0.0001						Sham			TAC				Tukey's multiple comparisons test	Significant?	Summary	Adjusted P Value
TAC+AGGF1 vs. TAC+AGGF1-RDDdel	Yes	***	0.0009						Buffer	AGGF1	AGGF1-RDDdel	Buffer	AGGF1	AGGF1-RDDdel		Sham+buffer vs. TAC+buffer	Yes	***	<0.0001
									0.149844	0.145257	0.125564	0.42621	0.192412	0.414999		TAC+buffer vs. TAC+AGGF1	Yes	***	<0.0001
	Total aortic wall thickness(μm)								0.125323	0.138503	0.102347	0.362339	0.188364	0.312162		TAC+AGGF1 vs. TAC+AGGF1-RDDdel	Yes	***	<0.0001
	Sham			TAC					0.145003	0.0712473	0.143344	0.3142	0.186112	0.308947
	Buffer	AGGF1	AGGF1-RDDdel	Buffer	AGGF1	AGGF1-RDDdel			0.120479	0.15123	0.11685	0.30698	0.183801	0.287426
	26.93	24.18	21.01	51.49	27.63	29.04			0.154675	0.123	0.096853	0.289755	0.234577	0.281356
	23.82	22.19	22.02	69.23	26.2	35.9			0.132679	0.116935	0.167483	0.277597	0.167574	0.261497
	25.9	23.38	13.34	44.23	29.79	41.53			0.119782	0.157715	0.13172	0.269261	0.165486	0.251674
	16.42	18.25	23.32	37.64	22.52	29.4			0.140973	0.148228	0.102164	0.200648	0.164956	0.183549
	21.19	21.78	23.01	78.29	23.62	57.12			0.114273	0.0795626	0.0838632	0.370335	0.196918	0.260005
	18.69	24.77	25.37	68.78	24.45	39.25			0.147928	0.165187	0.141139	0.321026	0.193302	0.261615
	21.61	26.2	21.79	39.43	26.09	39.3							0.192889	0.202103
	19	24.01	17.36	48.14	23.54	40.85
	20.74	25.32	18.53	47.58	26.18	49.69
	12.81	19.67	18.08	51.93	27.44	49.76
					28.39	51.85
Tukey's multiple comparisons test	Significant?	Summary	Adjusted P Value
TAC+buffer vs. TAC+AGGF1	Yes	***	<0.0001
TAC+AGGF1 vs. TAC+AGGF1-RDDdel	Yes	***	<0.0001
	Cell density in media(x 1000)
	Sham			TAC
	Buffer	AGGF1	AGGF1-RDDdel	Buffer	AGGF1	AGGF1-RDDdel
	4.995	7.58	5.232	7.55	5.905	5.784
	5.424	5.354	6.243	5.906	6.662	6.335
	5.63	7.724	6.737	4.762	7.474	5.178
	6.868	6.38	5.47	6.638	5.397	5.546
	5.452	6.706	4.359	6.392	6.465	4.805
	6.072	4.96	4.688	5.317	6.411	6.576
	4.637	5.072	4.709	6.067	4.757	4.981
	4.645	5.327	5.026	4.694	5.889	5.386
	6.191	6.797	6.362	6.062	6.698	5.701
	4.705	5.062	5.338	4.891	5.049	6.263
					6.168	5.142
	Cell density in adventitia(x 1000)
	Sham			TAC
	Buffer	AGGF1	AGGF1-RDDdel	Buffer	AGGF1	AGGF1-RDDdel
	1.919	2.051	2.082	7.485	3.839	4.982
	1.51	1.462	2.195	7.733	3.92	4.564
	2.267	2.688	2.641	6.662	3.945	5.419
	2.294	2.726	2.665	6.696	4.335	6.113
	2.595	2.761	2.531	6.262	4.414	6.254
	3.365	2.801	2.866	6.527	4.734	6.969
	2.529	2.17	1.84	5.451	3.465	7.246
	3.484	1.942	1.454	5.2	3.443	5.255
	1.883	2.477	1.925	4.678	5.083	5.129
	2.38	2.036	2.266	2.766	3.818	4.648
					3.711	5.493
Tukey's multiple comparisons test	Significant?	Summary	Adjusted P Value
TAC+buffer vs. TAC+AGGF1	Yes	***	0.0004
TAC+AGGF1 vs. TAC+AGGF1-RDDdel	Yes	***	0.001

## Sheet: Figure 4
Figure 4a	p-Smad2/T-Smad2				p-Smad2/T-Smad2							Figure 4d	Mcp1				Mcp1
	Buffer	TGFβ1	TGFβ1+AGGF1		Tukey's multiple comparisons test	Significant?	Summary	Adjusted P Value					Buffer	TGFβ1	TGFβ1+AGGF1		Tukey's multiple comparisons test	Significant?	Summary	Adjusted P Value
	1	3.8732	1.31629		Buffer vs. TGFβ1	Yes	***	<0.0001					1	6.693	0.454		Buffer vs. TGFβ	Yes	**	0.0097
	1.11851	3.70153	1.5096		TGFβ1 vs. TGFβ1+AGGF1	Yes	***	<0.0001					1	5.035	0.322		TGFβ vs. TGFβ+rhAGGF1	Yes	**	0.0056
	1	4.05262	1.34654										1	7.661	0.885
	1.19616	4.0807	1.43255										0.687	4.591	0.312
	p-Smad3/T-Smad3				p-Smad3/T-Smad3								Il6				Il6
	1	2.95475	1.36912		Tukey's multiple comparisons test	Significant?	Summary	Adjusted P Value					Buffer	TGFβ1	TGFβ1+AGGF1		Tukey's multiple comparisons test	Significant?	Summary	Adjusted P Value
	1.03331	3.03996	1.53624		Buffer vs. TGFβ1	Yes	***	<0.0001					1	9.682	1.205		Buffer vs. TGFβ	Yes	*	0.0121
	1	3.0056	1.23405		TGFβ1 vs. TGFβ1+AGGF1	Yes	***	0.0004					1	3.613	0.768		TGFβ vs. TGFβ+rhAGGF1	Yes	*	0.0402
	1.13105	3.16504	1.36166										1.666	5.201	3.122
													1	5.013	1.587
	p-ERK1/2/T-ERK1/2				p-ERK1/2/T-ERK1/2
	1	2.53458	1.15023		Tukey's multiple comparisons test	Significant?	Summary	Adjusted P Value					Mmp2				Mmp2
	1.0529	2.42925	1.26434		Buffer vs. TGFβ1	Yes	***	0.0004					Buffer	TGFβ1	TGFβ1+AGGF1		Tukey's multiple comparisons test	Significant?	Summary	Adjusted P Value
	1	2.70719	1.15558		TGFβ1 vs. TGFβ1+AGGF1	Yes	***	0.0009					1	30.261	1.335		Buffer vs. TGFβ	Yes	*	0.034
	1.01532	2.62316	1.20223										0.887	23.172	0.806		TGFβ vs. TGFβ+rhAGGF1	Yes	*	0.0438
													1	8.577	0.26
Figure 4b	AGGF1/GAPDH			AGGF1/GAPDH			p-Smad2/T-Smad2			p-Smad2/T-Smad2			1	12.109	4.81
	SiNC	SiAggf1		Paired t test			SiNC	SiAggf1		Paired t test			1	3.34	1.824
	0.999998	0.597539		P value	0.001		1	2.33591		P value	0.0004		1.595	5.444	1.591
	1.0217	0.460568		P value summary	***		0.930213	2.39037		P value summary	***
	1	0.445765		Significantly different (P < 0.05)?	Yes		1	2.759		Significantly different (P < 0.05)?	Yes		Mmp9				Mmp9
	0.941436	0.497556		One- or two-tailed P value?	Two-tailed		1.09836	2.64855		One- or two-tailed P value?	Two-tailed		Buffer	TGFβ1	TGFβ1+AGGF1		Tukey's multiple comparisons test	Significant?	Summary	Adjusted P Value
													1	1.791	0.964		Buffer vs. TGFβ	Yes	*	0.0411
	p-Smad3/T-Smad3			p-Smad3/T-Smad3			p-ERK1/2/T-ERK1/2			p-ERK1/2/T-ERK1/2			1	1.34	0.608		TGFβ vs. TGFβ+rhAGGF1	Yes	*	0.0334
	SiNC	SiAggf1		Paired t test			SiNC	SiAggf1		Paired t test			1	3.41	0.217
	1	2.35801		P value	0.0002		1	2.41566		P value	0.0009		1	6.12	0.711
	0.904341	2.39823		P value summary	***		0.909183	2.38555		P value summary	***		1	1.841	1.465
	1	3.12854		Significantly different (P < 0.05)?	Yes		1	2.19717		Significantly different (P < 0.05)?	Yes
	1.15302	2.96887		One- or two-tailed P value?	Two-tailed		1.08534	2.14069		One- or two-tailed P value?	Two-tailed	Figure 4c	Mcp1					Mcp1
													FLAG	TGFβ1+FLAG	AGGF1-FLAG	TGFβ1+AGGF1-FLAG		Tukey's multiple comparisons test	Significant?	Summary	Adjusted P Value
Figure 4c	p-Smad2/T-Smad2			p-Smad2/T-Smad2			p-Smad3/T-Smad3			p-Smad3/T-Smad3			1	5.404	0.417	0.537		FLAG vs. TGFβ1+FLAG	Yes	**	0.0073
	FLAG	AGGF1-FLAG		Paired t test			FLAG	AGGF1-FLAG		Paired t test			0.687	3.524	0.221	0.798		TGFβ1+FLAG vs. TGFβ1+AGGF1-FLAG	Yes	**	0.0051
	1	0.249029		P value	<0.0001		1	0.170418		P value	0.0007		1.144	3.539	0.229	0.614
	1.09153	0.278479		P value summary	***		1.13136	0.346814		P value summary	***
	1	0.298156		Significantly different (P < 0.05)?	Yes		1	0.400243		Significantly different (P < 0.05)?	Yes		Il6					Il6
	1.03462	0.306723		One- or two-tailed P value?	Two-tailed		1.05851	0.397275		One- or two-tailed P value?	Two-tailed		FLAG	TGFβ1+FLAG	AGGF1-FLAG	TGFβ1+AGGF1-FLAG		Tukey's multiple comparisons test	Significant?	Summary	Adjusted P Value
													1	7.657	0.711	1.667		FLAG vs. TGFβ1+FLAG	Yes	***	<0.0001
	p-ERK1/2/T-ERK1/2			p-ERK1/2/T-ERK1/2									0.942	6.196	0.909	1.098		TGFβ1+FLAG vs. TGFβ1+AGGF1-FLAG	Yes	***	<0.0001
	FLAG	AGGF1-FLAG		Paired t test									1.173	6.033	1.241	1.303
	1	0.372487		P value	0.0005
	1.03571	0.261865		P value summary	***								Mmp2					Mmp2
	1	0.420144		Significantly different (P < 0.05)?	Yes								FLAG	TGFβ1+FLAG	AGGF1-FLAG	TGFβ1+AGGF1-FLAG		Tukey's multiple comparisons test	Significant?	Summary	Adjusted P Value
	0.954672	0.307573		One- or two-tailed P value?	Two-tailed								1	3.493	0.696	2.084		FLAG vs. TGFβ1+FLAG	Yes	***	0.0001
													0.928	2.964	1.584	2.79		TGFβ1+FLAG vs. TGFβ1+AGGF1-FLAG	Yes	*	0.0289
													0.973	3.348	1.738	2.062
													Mmp9					Mmp9
													FLAG	TGFβ1+FLAG	AGGF1-FLAG	TGFβ1+AGGF1-FLAG		Tukey's multiple comparisons test	Significant?	Summary	Adjusted P Value
													1	3.129	0.473	1.43		FLAG vs. TGFβ1+FLAG	Yes	*	0.0186
													1.063	2.216	0.792	0.808		TGFβ1+FLAG vs. TGFβ1+AGGF1-FLAG	Yes	*	0.0369
													0.91	1.898	0.443	1.204

## Sheet: Figure 5
Figure 5a	LAP-TGFβ1/β-actin					Figure 5e	AGGF1/GAPDH			AGGF1/GAPDH
	FLAG	AGGF1-FLAG	AGGF1-RDDdel-FLAG				SiNC	SiAggf1		Paired t test
	1	1.84868	1.1209				1	0.396732		P value	<0.0001
	0.810135	1.99347	1.24216				1.17112	0.32374		P value summary	***
	1	1.66335	1.11051				1	0.511443		Significantly different (P < 0.05)?	Yes
	0.829582	1.82023	1.02015				1.04748	0.419175		One- or two-tailed P value?	Two-tailed
Tukey's multiple comparisons test	Significant?	Summary	Adjusted P Value
FLAG vs. AGGF1-FLAG	Yes	***	<0.0001				LAP-TGFβ1/GAPDH			LAP-TGFβ1/GAPDH
AGGF1-FLAG vs. AGGF1-RDDdel-FLAG	Yes	***	<0.0001				SiNC	SiAggf1		Paired t test
							1	0.249023		P value	0.0014
	Mature TGFβ1/β-actin						0.779066	0.50215		P value summary	**
	FLAG	AGGF1-FLAG	AGGF1-RDDdel-FLAG				1	0.393081		Significantly different (P < 0.05)?	Yes
	1	0.220789	1.09252				0.853331	0.550087		One- or two-tailed P value?	Two-tailed
	1.17028	0.243366	1.1566
	1	0.333543	0.753256
	1.20563	0.288725	0.512791				Mature TGFβ1/GAPDH			Mature TGFβ1/GAPDH
							SiNC	SiAggf1		Paired t test
Tukey's multiple comparisons test	Significant?	Summary	Adjusted P Value				1	2.27336		P value	0.001
FLAG vs. AGGF1-FLAG	Yes	***	0.0004				1.37361	2.74538		P value summary	***
AGGF1-FLAG vs. AGGF1-RDDdel-FLAG	Yes	**	0.0034				1	1.925		Significantly different (P < 0.05)?	Yes
							1.28784	2.47492		One- or two-tailed P value?	Two-tailed
Figure 5b	TGFβ1 level (ng/ml)
	FLAG	AGGF1-FLAG	AGGF1-RDDdel-FLAG
	453.352	109.252	355.55
	408.365	122.563	320.684
	410.194	94.8593	322.05
	369.351	107.567	288.592			Figure 5f	TGFβ1 level (ng/ml)			TGFβ1 level (ng/ml)
							SiNC	SiAggf1		Paired t test
Tukey's multiple comparisons test	Significant?	Summary	Adjusted P Value				318.034	412.024		P value	0.0215
FLAG vs. AGGF1-FLAG	Yes	***	<0.0001				335.592	345.47		P value summary	*
AGGF1-FLAG vs. AGGF1-RDDdel-FLAG	Yes	***	<0.0001				195.937	584.241		Significantly different (P < 0.05)?	Yes
							163.827	561.712		One- or two-tailed P value?	Two-tailed
Figure 5c	LAP-TGFβ1/GAPDH
	Buffer	AGGF1	AGGF1-RDDdel			Figure 5g	integrin α7/β-acin			integrin α7/β-acin
	1	3.41445	1.03316				SiNC	SiItga7		Paired t test
	1.11757	3.269	1.011				1	0.254479		P value	0.0001
	1	1.92728	0.990365				0.724079	0.227734		P value summary	***
	0.918402	1.89647	1.19394				1.00011	0.298684		Significantly different (P < 0.05)?	Yes
							0.808252	0.234889		One- or two-tailed P value?	Two-tailed
Tukey's multiple comparisons test	Significant?	Summary	Adjusted P Value
Buffer vs. AGGF1	Yes	**	0.0027
AGGF1 vs. AGGF1-RDDdel	Yes	**	0.0033				LAP-TGFβ1/β-actin			LAP-TGFβ1/β-actin
							SiNC	SiItga7		Paired t test
	Mature TGFβ1/GAPDH						1	0.105776		P value	<0.0001
	Buffer	AGGF1	AGGF1-RDDdel				0.891273	0.313261		P value summary	***
	1	0.571053	0.858495				1	0.124964		Significantly different (P < 0.05)?	Yes
	1.06634	0.488023	0.662347				1.0361	0.210332		One- or two-tailed P value?	Two-tailed
	1	0.262137	0.591029
	0.830095	0.204964	0.713739
							Mature TGFβ1/GAPDH			Mature TGFβ1/GAPDH
Tukey's multiple comparisons test	Significant?	Summary	Adjusted P Value				SiNC	SiItga7		Paired t test
Buffer vs. AGGF1	Yes	**	0.004				1	2.40287		P value	<0.0001
AGGF1 vs. AGGF1-RDDdel	Yes	*	0.0186				0.895313	2.93824		P value summary	***
							1.00001	2.82481		Significantly different (P < 0.05)?	Yes
							1.23303	2.85994		One- or two-tailed P value?	Two-tailed
Figure 5d	TGFβ1 level (ng/ml)
	Buffer	AGGF1	AGGF1-RDDdel
	217.548	70.6838	267.191			Figure 5h	TGFβ1 level (ng/ml)			TGFβ1 level (ng/ml)
	237.342	151.679	171.811				SiNC	SiItga7		Paired t test
	241.15	81.5781	294.786				240.528	390.643		P value	0.0018
	260.987	168.418	179.9				238.818	466.049		P value summary	**
							245.821	523.987		Significantly different (P < 0.05)?	Yes
Tukey's multiple comparisons test	Significant?	Summary	Adjusted P Value				191.061	625.681		One- or two-tailed P value?	Two-tailed
Buffer vs. AGGF1	Yes	**	0.0036
AGGF1 vs. AGGF1-RDDdel	Yes	*	0.0214
Figure 5i	Itga7			Tgfb1				Tgfb2
	SiNC	SiItga7		SiNC		SiItga7		SiNC	SiItga7
	1	0.25		1		0.717		1	0.938
	1.158	0.264		1.148		0.822		1.428	0.932
	1	0.26		1		0.992		1	1.012
	1.121	0.349		1.527		1.554		1.307	1.665
	1	0.059		1		0.891		1	1.295
	0.903	0.062		0.821		0.752		0.933	1.002
	Itga7
	Paired t test
	P value	<0.0001
	P value summary	***
	Significantly different (P < 0.05)?	Yes
	One- or two-tailed P value?	Two-tailed

## Sheet: Figure 6
Figure 6e		integrin α7	integrin α7	integrin α7
		LAP-TGFβ1	LAP-TGFβ1	LAP-TGFβ1		Tukey's multiple comparisons test	Significant?	Summary	Adjusted P Value
		GFP	AGGF1-GFP	AGGF1-RDDdel-GFP		GFP vs. AGGF1-GFP	Yes	***	0.0001
		1	2.56124	1.01265		AGGF1-GFP vs. AGGF1-RDDdel-GFP	Yes	***	0.0006
		1	2.59886	1.06572
		1	2.28939	1.02996
Figure 6f		integrin α7	integrin α7	integrin α7
		LAP-TGFβ1	LAP-TGFβ1	LAP-TGFβ1		Tukey's multiple comparisons test	Significant?	Summary	Adjusted P Value
		Buffer	AGGF1	AGGF1-RDDdel		Buffer vs. AGGF1	Yes	**	0.0024
		1	1.94916	1.14021		AGGF1 vs. AGGF1-RDDdel	Yes	**	0.0041
		1	1.56757	1.00949
		1	1.86421	1.07796
Figure 6g	FLAG						LAP-TGFβ1-FLAG
				integrin α7	integrin α7	integrin α7				integrin α7	integrin α7	integrin α7
	FLAG	AGGF1-FLAG	AGGF1-RDDdel-FLAG	FLAG	AGGF1-FLAG	AGGF1-RDDdel-FLAG	FLAG	AGGF1-FLAG	AGGF1-RDDdel-FLAG	FLAG	AGGF1-FLAG	AGGF1-RDDdel-FLAG
	77.7688	78.4661	75.5061	73.8887	79.7586	79.3461	1047.97	700.16	888.177	277.052	73.5111	326.316
	77.3015	78.1109	75.1338	73.6721	79.3199	78.8095	1171.68	774.385	980.966	302.815	73.4931	358.672
	76.7921	77.6357	74.7748	73.5553	78.9097	78.418	1291.81	854.576	1083.22	329.767	73.5439	390.467
						Tukey's multiple comparisons test			Significant?	Summary	Adjusted P Value
					LAP-TGFβ1-FLAG vs. LAP-TGFβ1-FLAG+AGGF1-FLAG				Yes	**	0.0091
					LAP-TGFβ1-FLAG vs. LAP-TGFβ1-FLAG+integrin α7-FLAG				Yes	***	0.0001
				LAP-TGFβ1-FLAG+AGGF1-FLAG vs. LAP-TGFβ1-FLAG+AGGF1-RDDdel-FLAG					Yes	*	0.0445
			LAP-TGFβ1-FLAG+integrin α7-FLAG vs. LAP-TGFβ1-FLAG+integrin α7-FLAG+AGGF1-FLAG						Yes	***	<0.0001
		LAP-TGFβ1-FLAG+integrin α7-FLAG+AGGF1-FLAG vs. LAP-TGFβ1-FLAG+integrin α7-FLAG+AGGF1-RDDdel-FLAG							Yes	***	0.0007
Figure 6h	FLAG						LAP-TGFβ1-FLAG
				integrin α7	integrin α7	integrin α7				integrin α7	integrin α7	integrin α7
	Buffer	AGGF1	AGGF1-RDDdel	Buffer	AGGF1	AGGF1-RDDdel	Buffer	AGGF1	AGGF1-RDDdel	Buffer	AGGF1	AGGF1-RDDdel
	73.9349	73.7288	73.5076	76.7725	79.3723	77.5372	1227.56	718.156	1104.64	318.045	73.5403	234.216
	74.3933	73.4928	73.4976	76.4017	78.8971	77.0626	1361.28	797.768	1103.6	348.895	73.732	233.258
	74.9339	73.5745	73.5857	75.9758	78.4661	76.6464	1507.24	882.476	1308.85	381.103	73.9867	272.754
						Tukey's multiple comparisons test			Significant?	Summary	Adjusted P Value
					LAP-TGFβ1-FLAG vs. LAP-TGFβ1-FLAG+AGGF1				Yes	**	0.0038
					LAP-TGFβ1-FLAG vs. LAP-TGFβ1-FLAG+integrin α7-FLAG				Yes	***	0.0003
				LAP-TGFβ1-FLAG+AGGF1 vs. LAP-TGFβ1-FLAG+AGGF1-RDDdel					Yes	*	0.0109
			LAP-TGFβ1-FLAG+integrin α7-FLAG vs. LAP-TGFβ1-FLAG+integrin α7-FLAG+AGGF1						Yes	***	0.0001
			LAP-TGFβ1-FLAG+integrin α7-FLAG+AGGF1 vs. LAP-TGFβ1-FLAG+integrin α7-FLAG+AGGF1-RDDdel						Yes	***	0.0002

## Sheet: Figure 7
Figure 7a	WT+buffer	WT+PFD	KO+buffer	KO+PFD		Figure 7d	AGGF1/GAPDH					AGGF1/GAPDH
RCA/LCA FV ratio	3.36923	1.24022	5.10739	5.52752			WT+buffer	WT+PFD	KO+buffer	KO+PFD		Tukey's multiple comparisons test	Significant?	Summary	Adjusted P Value
	3.41796	3.80081	5.9927	4.87258			1	2.20155	0.528018	0.802847		WT+buffer vs. WT+PFD	Yes	**	0.0042
	4.50973	2.39116	7.54475	6.69839			1.10197	2.34476	0.526719	0.796633		KO+buffer vs. KO+PFD	Yes	***	<0.0001
	5.59545	1.53984	7.58379	4.10274			1	2.68305	0.556916	0.807288
	3.42804	3.26464	7.17427	6.58222			1.32463	2.54715	0.486288	0.761694
	3.55036	1.39453	7.83237	5.04578
	2.86926	1.69263	6.93315	8.26109			p-Smad2/T-Smad2					p-Smad2/T-Smad2
	2.07497	1.47196	5.58779	4.47685			WT+buffer	WT+PFD	KO+buffer	KO+PFD		Tukey's multiple comparisons test	Significant?	Summary	Adjusted P Value
	3.76737	1.35828	7.46686	6.01167			1	0.396638	2.28603	2.36892		WT+buffer vs. WT+PFD	Yes	***	0.0007
	4.01321	1.59904	3.55036	3.27866			0.917171	0.411911	2.47527	2.29436		WT+buffer vs. KO+buffer	Yes	**	0.0041
	3.43235	2.02137	2.19368	2.92854			1	0.494405	2.06587	1.84741
	2.25374	2.58159	2.205	2.95936			0.986386	0.423686	2.12858	1.81495
Tukey's multiple comparisons test	Significant?	Summary	Adjusted P Value
WT+buffer vs. WT+PFD	Yes	***	0.0004				p-Smad3/T-Smad3					p-Smad3/T-Smad3
WT+buffer vs. KO+buffer	Yes	**	0.0029				WT+buffer	WT+PFD	KO+buffer	KO+PFD		Tukey's multiple comparisons test	Significant?	Summary	Adjusted P Value
							1	0.430085	2.20539	2.30423		WT+buffer vs. WT+PFD	Yes	**	0.001
Figure 7b	Right carotid artery（mm）						0.905217	0.451123	2.41845	2.21892		WT+buffer vs. KO+buffer	Yes	**	0.0064
Echo lumen diameters	WT+buffer	WT+PFD	KO+buffer	KO+PFD			1	0.525313	1.9682	1.76187
	0.593	0.484	0.667	0.667			0.981198	0.45014	2.04834	1.71098
	0.581	0.547	0.581	0.637
	0.587	0.487	0.623	0.635			p-ERK1/2/T-ERK1/2					p-ERK1/2/T-ERK1/2
	0.593	0.457	0.602	0.611			WT+buffer	WT+PFD	KO+buffer	KO+PFD		Tukey's multiple comparisons test	Significant?	Summary	Adjusted P Value
	0.604	0.427	0.657	0.605			1	0.226885	1.9067	1.81151		WT+buffer vs. WT+PFD	Yes	**	0.0033
	0.547	0.517	0.587	0.604			1.05642	0.280782	1.93023	1.79729		WT+buffer vs. KO+buffer	Yes	***	0.0006
	0.605	0.557	0.611	0.577			1	0.428196	1.75509	1.64032
	0.607	0.334	0.667	0.577			0.992122	0.388638	1.90561	1.53486
	0.514	0.492	0.575	0.557
	0.528	0.487	0.631	0.545			Mature TGFβ1/GAPDH					Mature TGFβ1/GAPDH
	0.575	0.521	0.665	0.581			WT+buffer	WT+PFD	KO+buffer	KO+PFD		Tukey's multiple comparisons test	Significant?	Summary	Adjusted P Value
	0.467	0.514	0.646	0.547			1	0.44399	1.90499	1.72014		WT+buffer vs. WT+PFD	Yes	**	0.0024
							1.12041	0.479704	1.82903	1.74231		WT+buffer vs. KO+buffer	Yes	**	0.0015
Tukey's multiple comparisons test	Significant?	Summary	Adjusted P Value				1	0.546346	1.94504	1.83686
WT+buffer vs. WT+PFD	Yes	***	0.0004				1.01912	0.48804	2.01566	1.76672
WT+buffer vs. KO+buffer	Yes	*	0.0126
						Figure 7e	Adventitia collagen area(mm2)					Adventitia collagen area(mm2)
Figure 7c	Medial thickness(μm)						WT+buffer	WT+PFD	KO+buffer	KO+PFD		Tukey's multiple comparisons test	Significant?	Summary	Adjusted P Value
	WT+buffer	WT+PFD	KO+buffer	KO+PFD			0.0247271	0.0152511	0.0508717	0.0466338		WT+buffer vs. WT+PFD	Yes	**	0.0048
	22.88	20.52	28.11	31.01			0.021364	0.0162829	0.0474302	0.0522867		WT+buffer vs. KO+buffer	Yes	***	<0.0001
	31.5	17.94	32.62	24.19			0.0251851	0.0141831	0.0313207	0.0487849
	19.15	20.69	38.72	27.89			0.0307642	0.0138194	0.0423306	0.0430113
	25.29	16.82	36.99	34.71			0.0255315	0.0186747	0.0566068	0.0366278
	26.78	17.22	30.46	30.82			0.0260186	0.01157	0.0296554	0.0300332
	24.52	21.84	33.26	29.06			0.0250146	0.0131536	0.0355077	0.0315523
	26.3	18.92	38.83	33.35			0.0225902	0.0159849	0.0478586	0.0531683
	20.29	22.03	46.36	27.99			0.025387	0.0135569	0.0330982	0.0364666
	27.25	17.64	34.23	32.7			0.0234103	0.0149036	0.039463	0.0422868
	28.94	18.1	36.17	38.87
							% of αSMA positive area（x 100）					% of αSMA positive area（x 100）
Tukey's multiple comparisons test	Significant?	Summary	Adjusted P Value				WT+buffer	WT+PFD	KO+buffer	KO+PFD		Tukey's multiple comparisons test	Significant?	Summary	Adjusted P Value
WT+buffer vs. WT+PFD	Yes	**	0.0067				0.484822	0.300366	0.48282	0.54677		WT+buffer vs. WT+PFD	Yes	***	<0.0001
WT+buffer vs. KO+buffer	Yes	***	<0.0001				0.375773	0.31857	0.613327	0.514329		WT+buffer vs. KO+buffer	Yes	***	<0.0001
							0.416111	0.281806	0.601443	0.620665
	Adventitial thickness(μm)						0.353768	0.263285	0.675839	0.535821
	WT+buffer	WT+PFD	KO+buffer	KO+PFD			0.394405	0.249915	0.630363	0.612156
	21.23	17.53	32.93	22.06			0.406677	0.248783	0.499796	0.571197
	26.09	24.82	35.92	20.74			0.393573	0.264145	0.634409	0.537495
	23.55	19.75	30.4	34.65			0.435411	0.233121	0.622151	0.607961
	25.68	12.74	25.75	36.99			0.370751	0.217492	0.608887	0.529821
	29.47	20.84	29.85	28.7			0.412897	0.206211	0.55198	0.593912
	19.22	15.32	35.17	21.2
	24.34	23	38.65	19.74			% of CD68 positive area（x 100）					% of CD68 positive area（x 100）
	21.67	17.66	32.23	35.09			WT+buffer	WT+PFD	KO+buffer	KO+PFD		Tukey's multiple comparisons test	Significant?	Summary	Adjusted P Value
	23.91	10.28	26.82	37.67			0.311643	0.250132	0.558255	0.530488		WT+buffer vs. WT+PFD	Yes	***	<0.0001
	27.9	18.81	31.59	28.53			0.336148	0.250486	0.484777	0.623874		WT+buffer vs. KO+buffer	Yes	***	<0.0001
							0.372842	0.247086	0.621476	0.578192
Tukey's multiple comparisons test	Significant?	Summary	Adjusted P Value				0.41143	0.287934	0.780955	0.607635
WT+buffer vs. WT+PFD	Yes	*	0.0372				0.40014	0.221213	0.558865	0.615938
WT+buffer vs. KO+buffer	Yes	**	0.0075				0.353153	0.201685	0.466125	0.442296
							0.391712	0.20199	0.403066	0.522442
							0.434482	0.199068	0.520385	0.483236
	Total aortic wall thickness(μm)						0.359458	0.234128	0.657255	0.508506
	WT+buffer	WT+PFD	KO+buffer	KO+PFD			0.4663	0.176865	0.466649	0.515632
	51.33	46.82	87.39	69.39
	62.21	44.61	88.56	50.31			% of MCP1 positive area（x 100）					% of MCP1 positive area（x 100）
	54.03	35.72	68.96	70.53			WT+buffer	WT+PFD	KO+buffer	KO+PFD		Tukey's multiple comparisons test	Significant?	Summary	Adjusted P Value
	65.57	40.14	65.73	80.87			0.341169	0.159018	0.60056	0.630854		WT+buffer vs. WT+PFD	Yes	***	<0.0001
	60.42	51.98	73.34	65.25			0.36354	0.214698	0.702414	0.496468		WT+buffer vs. KO+buffer	Yes	***	<0.0001
	53.75	49.24	89.8	71.8			0.346818	0.209658	0.420801	0.565724
	64.63	47.03	90.97	52.73			0.259989	0.225564	0.606018	0.512262
	56.45	38.15	71.38	72.94			0.260998	0.115523	0.555278	0.434192
	67.99	42.56	68.15	83.28			0.391609	0.21251	0.534753	0.607461
	62.84	54.4	75.75	67.67			0.373825	0.108712	0.625825	0.488887
							0.281475	0.148533	0.408919	0.545604
Tukey's multiple comparisons test	Significant?	Summary	Adjusted P Value				0.367816	0.202261	0.589889	0.494828
WT+buffer vs. WT+PFD	Yes	**	0.0018				0.28255	0.197507	0.536793	0.50709
WT+buffer vs. KO+buffer	Yes	***	0.0001
	Cell density in media(x 1000)
	WT+buffer	WT+PFD	KO+buffer	KO+PFD
	5.882	5.564	3.898	4.826
	4.177	7.344	4.188	6.004
	2.796	4.738	4.981	3.837
	3.877	3.966	5.401	2.843
	6.162	4.249	6.797	3.45
	6.337	5.983	4.128	5.161
	4.438	5.027	4.451	6.472
	2.957	5.063	5.334	4.06
	4.142	4.203	5.801	3.806
	5.771	4.518	5.317	4.318
	Cell density in adventitia(x 1000)
	WT+buffer	WT+PFD	KO+buffer	KO+PFD
	4.928	3.136	8.093	7.687
	5.526	3.198	9.636	8.706
	4.82	3.601	6.723	7.094
	5.05	1.738	8.255	7.482
	5.832	2.298	6.765	5.638
	3.953	2.958	8.477	7.925
	5.619	3.027	10.196	9.046
	4.834	3.476	6.953	7.272
	5.09	1.401	8.658	7.699
	3.16	2.025	6.999	5.671
Tukey's multiple comparisons test	Significant?	Summary	Adjusted P Value
WT+buffer vs. WT+PFD	Yes	***	0.0001
WT+buffer vs. KO+buffer	Yes	***	<0.0001

## Sheet: Figure 8
Figure 8a	Ascending aortic lumen diameter(mm)				Figure 8d	p-Smad2/T-Smad2
	WT	Fbn1C1041G/+	Fbn1C1041G/++AGGF1			WT	Fbn1C1041G/+	Fbn1C1041G/++AGGF1			p-Smad2/T-Smad2
	1.27	2.024	1.648			1	2.25462	1.97476			Tukey's multiple comparisons test	Significant?	Summary	Adjusted P Value
	1.308	2.062	1.475			1.28251	2.48383	1.99264			WT vs. Fbn1C1041G/+	Yes	***	<0.0001
	1.398	2.041	1.571			1	2.22303	1.80038			Fbn1C1041G/+ vs. FbnC11041G/++AGGF1	Yes	**	0.0067
	1.296	2.114	1.722			1.16134	2.26	1.78251
	1.395	2.609	1.786
	1.346	1.979	1.813			p-Smad3/T-Smad3
	1.184	1.963	1.795			WT	Fbn1C1041G/+	Fbn1C1041G/++AGGF1			p-Smad3/T-Smad3
	1.028	1.934	1.903			1	1.80598	1.36894			Tukey's multiple comparisons test	Significant?	Summary	Adjusted P Value
						1.03307	1.90247	1.56131			WT vs. Fbn1C1041G/+	Yes	***	0.0002
Tukey's multiple comparisons test	Significant?	Summary	Adjusted P Value			1	1.85661	1.43864			Fbn1C1041G/+ vs. FbnC11041G/++AGGF1	Yes	**	0.001
WT vs. Fbn1C1041G/+	Yes	***	<0.0001			1.03886	2.00677	1.55285
Fbn1C1041G/+ vs. FbnC11041G/++AGGF1	Yes	***	0.0005
						p-ERK1/2/T-ERK1/2
Figure 8b						WT	Fbn1C1041G/+	Fbn1C1041G/++AGGF1			p-ERK1/2/T-ERK1/2
AGGF1/β-actin						1	2.63836	1.6452			Tukey's multiple comparisons test	Significant?	Summary	Adjusted P Value
WT	Fbn1C1041G/+		Unpaired t test			1.07275	2.8323	1.81398			WT vs. Fbn1C1041G/+	Yes	***	0.0009
1	0.240984		P value	<0.0001		1	2.95345	1.85509			Fbn1C1041G/+ vs. FbnC11041G/++AGGF1	Yes	**	0.0019
0.872322	0.229589		P value summary	***		1.07078	2.55974	1.79817
1	0.341937		Significantly different (P < 0.05)?	Yes
1.0192	0.291035		One- or two-tailed P value?	Two-tailed		Mature TGFβ1/GAPDH					Mature TGFβ1/GAPDH
						WT	Fbn1C1041G/+	Fbn1C1041G/++AGGF1			Tukey's multiple comparisons test	Significant?	Summary	Adjusted P Value
						1	5.98155	3.48164			WT vs. Fbn1C1041G/+	Yes	***	0.001
						1.4335	5.876	2.93111			Fbn1C1041G/+ vs. FbnC11041G/++AGGF1	Yes	**	0.0011
Figure 8c	Medial thickness(μm)					1	6.88977	4.01889
	WT	Fbn1C1041G/+	Fbn1C1041G/++AGGF1			1.54351	6.80814	3.41902
	53.7	156.8	59
	47.8	164.2	82.2
	40.4	143.4	93.6
	38.2	152.6	106.5
	35.4	138.3	81.8
	71.1	178.1	92.3
	56.1	160.1	96.3
	44	107.9	68
Tukey's multiple comparisons test	Significant?	Summary	Adjusted P Value
WT vs. Fbn1C1041G/+	Yes	***	<0.0001
Fbn1C1041G/+ vs. Fbn1C1041G/++AGGF1	Yes	***	<0.0001
	Adventitia collagen area(mm2)
	WT	Fbn1C1041G/+	Fbn1C1041G/++AGGF1
	0.071228	0.058849	0.0685503
	0.0680258	0.0515556	0.0749815
	0.0752683	0.0523542	0.073182
	0.0506068	0.0778313	0.0567556
	0.0511658	0.0678831	0.050682
	0.0500902	0.0561115	0.0693374
	0.0624094	0.0516432	0.0755906
	0.0607553	0.0750317	0.056507
	% of αSMA positive area（x 100）
	WT	Fbn1C1041G/+	Fbn1C1041G/++AGGF1
	0.218091	0.353263	0.229956
	0.128707	0.424415	0.381703
	0.195473	0.441047	0.329089
	0.142036	0.406622	0.326594
	0.131259	0.441042	0.219311
	0.175215	0.319765	0.209451
	0.134452	0.386511	0.298377
	0.150643	0.337765	0.273493
Tukey's multiple comparisons test	Significant?	Summary	Adjusted P Value
WT vs. FbnC1041G/+	Yes	***	<0.0001
FbnC1041G/+ vs. FbnC1041G/++AGGF1	Yes	***	0.0008
	% of CD68 positive area（x 100）
	WT	Fbn1C1041G/+	Fbn1C1041G/++AGGF1
	0.173128	0.240403	0.318413
	0.1116	0.34735	0.220599
	0.18185	0.257116	0.253119
	0.177384	0.364848	0.355409
	0.146605	0.454237	0.285368
	0.147873	0.44171	0.300674
	0.150333	0.414377	0.246425
	0.21616	0.341796	0.290801
Tukey's multiple comparisons test	Significant?	Summary	Adjusted P Value
WT vs. FbnC1041G/+	Yes	***	<0.0001
FbnC1041G/+ vs. FbnC1041G/++AGGF1	Yes	*	0.0356
	% of MCP1 positive area（x 100）
	WT	Fbn1C1041G/+	Fbn1C1041G/++AGGF1
	0.0777017	0.35967	0.364007
	0.128789	0.337563	0.315631
	0.2352	0.240978	0.206411
	0.274361	0.409336	0.333987
	0.211007	0.76413	0.250833
	0.174268	0.456631	0.195765
	0.123404	0.506993	0.203184
	0.206824	0.618984	0.301769
Tukey's multiple comparisons test	Significant?	Summary	Adjusted P Value
WT vs. FbnC1041G/+	Yes	***	0.0001
FbnC1041G/+ vs. FbnC1041G/++AGGF1	Yes	**	0.0065

## Sheet: Figure 9
Figure 9a	Ascending aortic lumen diameter(mm)						Figure 9b	Days elapsed	Water	BAPN	BAPN+AGGF1	BAPN+AGGF1-RDDdel		Log-rank (Mantel-Cox) test
	Water	BAPN	BAPN+AGGF1	BAPN+AGGF1-RDDdel				30	0					Water vs. BAPN
	1.331	2.056	1.664	2.297				30	0						P value	0.0044
	1.27	2.697	1.517	1.629				30	0						P value summary	**
	1.269	2.629	1.38	2.309				30	0					Are the survival curves sig different?		Yes
	1.148	2.007	1.275	1.748				30	0
	1.214	1.964	1.398	1.841				30	0					BAPN vs. BAPN+AGGF1
	1.178	2.207	1.256	1.652				30	0						P value	0.0193
	1.269	1.754	1.843	1.684				30	0						P value summary	*
	1.47	1.942	1.572	1.934				30	0					Are the survival curves sig different?		Yes
	1.38		1.666					30	0
	1.491		1.705					30	0					BAPN+AGGF1 vs. BAPN+AGGF1-RDDdel
	1.368		1.69					30	0						P value	0.0318
	1.453		1.392					30	0						P value summary	*
	1.436		1.485					30	0					Are the survival curves sig different?		Yes
	1.45							15		1
								20		1
Tukey's multiple comparisons test	Significant?	Summary	Adjusted P Value					20		1
Water vs. BAPN	Yes	***	<0.0001					20		1
BAPN vs. BAPN+AGGF1	Yes	***	<0.0001					24		1
BAPN+AGGF1 vs. BAPN+AGGF1-RDDdel	Yes	**	0.0042					28		1
								30		0
Figure 9c								30		0
	Health	Dilation	TAD	Rupture				30		0
Water	14	0	0	0				30		0
BAPN	0	6	2	6				30		0
BAPN+AGGF1	5	6	2	1				30		0
BAPN+AGGF1-RDDdel	2	4	2	6				30		0
								30			0
Figure 9d								30			0
AGGF1/β-actin								30			0
Water	BAPN		Unpaired t test					30			0
1	0.259845		P value	<0.0001				30			0
0.875577	0.289526		P value summary	***				30			0
1	0.326158		Significantly different (P < 0.05)?	Yes				30			0
0.880947	0.352934		One- or two-tailed P value?	Two-tailed				30			0
								30			0
Figure 9e	Medial thickness(μm)							30			0
	Water	BAPN	BAPN+AGGF1	BAPN+AGGF1-RDDdel				30			0
	31.181	143.555	70.92	74.422				30			0
	72.421	154.366	65.661	137.326				25			1
	39.804	134.644	73.975	85.545				30			0
	39.405	122.633	54.673	98.328				23				1
	64.769	108.038	57.891	91.698				23				1
	42.614	103.332	70.051	123.23				25				1
	45.227	111.092	71.778	105.394				25				1
	54.953	147.065	76.424	141.479				28				1
								28				1
Tukey's multiple comparisons test	Significant?	Summary	Adjusted P Value					30				0
Water vs. BAPN	Yes	***	<0.0001					30				0
BAPN vs. BAPN+AGGF1	Yes	***	<0.0001					30				0
BAPN+AGGF1 vs. BAPN+AGGF1-RDDdel	Yes	***	0.0006					30				0
								30				0
	Adventitial thickness(μm)							30				0
	Water	BAPN	BAPN+AGGF1	BAPN+AGGF1-RDDdel				30				0
	24.325	275.744	55.873	203.79				30				0
	24.946	263.404	63.881	210.083
	25.552	241.455	68.75	148.618
	36.376	212.948	61.214	102.26
	35.796	255.159	50.432	136.745			Figure 9g	p-Smad2/T-Smad2					p-Smad2/T-Smad2
	41.424	171.346	58.592	156.294				Water	BAPN	BAPN+AGGF1	BAPN+AGGF1-RDDdel		Tukey's multiple comparisons test		Significant?	Summary	Adjusted P Value
	27.735	172.458	53.875	194.942				1	2.56811	1.5469	2.70682		Water vs. BAPN		Yes	**	0.0045
	36.376	200.86	58.765	113.49				0.98206	3.15627	1.68172	2.93413		BAPN vs. BAPN+AGGF1		Yes	**	0.0066
								1	2.62884	1.6014	2.80938		BAPN+AGGF1 vs. BAPN+AGGF1-RDD		Yes	**	0.0045
Tukey's multiple comparisons test	Significant?	Summary	Adjusted P Value					0.99959	3.17585	1.73638	2.55905
Water vs. BAPN	Yes	***	<0.0001
BAPN vs. BAPN+AGGF1	Yes	***	<0.0001					p-Smad3/T-Smad3					p-Smad3/T-Smad3
BAPN+AGGF1 vs. BAPN+AGGF1-RDDdel	Yes	***	<0.0001					Water	BAPN	BAPN+AGGF1	BAPN+AGGF1-RDDdel		Tukey's multiple comparisons test		Significant?	Summary	Adjusted P Value
								1	2.27624	1.81079	2.26996		Water vs. BAPN		Yes	**	0.0012
	Total aortic wall thickness(μm)							1.19829	2.25673	1.50047	2.10593		BAPN vs. BAPN+AGGF1		Yes	**	0.0096
	Water	BAPN	BAPN+AGGF1	BAPN+AGGF1-RDDdel				1	2.31608	1.77864	2.30745		BAPN+AGGF1 vs. BAPN+AGGF1-RDD		Yes	**	0.0014
	86.446	255.263	110.137	255.141				1.20408	2.29423	1.56701	2.13578
	82.311	270.28	127.67	257.927
	74.402	242.446	113.4	252.512				p-ERK1/2/T-ERK1/2					p-ERK1/2/T-ERK1/2
	62.997	229.781	112.229	238.923				Water	BAPN	BAPN+AGGF1	BAPN+AGGF1-RDDdel		Tukey's multiple comparisons test		Significant?	Summary	Adjusted P Value
	71.486	240.462	107.867	211.863				1	2.60559	1.6696	2.21546		Water vs. BAPN		Yes	***	<0.0001
	65.963	180.163	80.107	172.907				1.03457	2.61236	1.50754	2.19245		BAPN vs. BAPN+AGGF1		Yes	**	0.001
	66.426	269.267	99.067	151.197				1	2.66697	1.67674	2.2364		BAPN+AGGF1 vs. BAPN+AGGF1-RDD		Yes	**	0.0027
	52.308	289.905	126.583	111.97				1.03835	2.68117	1.50263	2.23964
Tukey's multiple comparisons test	Significant?	Summary	Adjusted P Value					Mature TGFβ1/GAPDH					Mature TGFβ1/GAPDH
Water vs. BAPN	Yes	***	<0.0001					Water	BAPN	BAPN+AGGF1	BAPN+AGGF1-RDDdel		Tukey's multiple comparisons test		Significant?	Summary	Adjusted P Value
BAPN vs. BAPN+AGGF1	Yes	***	<0.0001					1	2.49128	1.46836	2.20454		Water vs. BAPN		Yes	**	0.0024
BAPN+AGGF1 vs. BAPN+AGGF1-RDDdel	Yes	***	<0.0001					1.05698	2.26484	1.52453	1.99544		BAPN vs. BAPN+AGGF1		Yes	*	0.0117
								1	2.71011	1.3385	2.4085		BAPN+AGGF1 vs. BAPN+AGGF1-RDD		Yes	*	0.025
Figure 9f	Adventitia collagen area(mm2)							1.04627	2.6364	1.49829	2.39555
	Water	BAPN	BAPN+AGGF1	BAPN+AGGF1-RDDdel
	0.0144722	0.148546	0.0666516	0.196636
	0.0145411	0.15512	0.0694572	0.188415
	0.0179452	0.227477	0.0582748	0.176758
	0.012367	0.217647	0.082468	0.198665
	0.0126353	0.235628	0.0452489	0.156361
	0.0126955	0.308776	0.0475014	0.182476
	0.0163874	0.158129	0.058304	0.148964
	0.014279	0.194645	0.0731739	0.179011
Tukey's multiple comparisons test	Significant?	Summary	Adjusted P Value
Water vs. BAPN	Yes	***	<0.0001
BAPN vs. BAPN+AGGF1	Yes	***	<0.0001
BAPN+AGGF1 vs. BAPN+AGGF1-RDDdel	Yes	***	<0.0001
	% of αSMA positive area（x 100）
	Water	BAPN	BAPN+AGGF1	BAPN+AGGF1-RDDdel
	0.113509	0.419524	0.224218	0.391278
	0.0892686	0.472507	0.176335	0.377066
	0.117569	0.490481	0.236349	0.432815
	0.0873306	0.449667	0.17497	0.44949
	0.0814556	0.50717	0.162987	0.397735
	0.105782	0.367751	0.212517	0.460479
	0.0849379	0.438653	0.169593	0.333352
	0.0761434	0.311709	0.152947	0.399434
Tukey's multiple comparisons test	Significant?	Summary	Adjusted P Value
Water vs. BAPN	Yes	***	<0.0001
BAPN vs. BAPN+AGGF1	Yes	***	<0.0001
BAPN+AGGF1 vs. BAPN+AGGF1-RDDdel	Yes	***	<0.0001
	% of CD68 positive area（x 100）
	Water	BAPN	BAPN+AGGF1	BAPN+AGGF1-RDDdel
	0.10667	0.308055	0.168788	0.173795
	0.0615674	0.435885	0.149581	0.154381
	0.0935041	0.261164	0.141632	0.409467
	0.102439	0.285781	0.121871	0.299087
	0.104803	0.341391	0.179831	0.229881
	0.110863	0.365645	0.175335	0.299685
	0.112067	0.41462	0.130659	0.24571
	0.117637	0.320763	0.122385	0.234902
Tukey's multiple comparisons test	Significant?	Summary	Adjusted P Value
Water vs. BAPN	Yes	***	<0.0001
BAPN vs. BAPN+AGGF1	Yes	***	<0.0001
BAPN+AGGF1 vs. BAPN+AGGF1-RDDdel	Yes	**	0.0019
	% of MCP1 positive area（x 100）
	Water	BAPN	BAPN+AGGF1	BAPN+AGGF1-RDDdel
	0.103004	0.538042	0.218254	0.309696
	0.128325	0.336104	0.169396	0.431872
	0.110034	0.283512	0.186054	0.428166
	0.114171	0.480943	0.177165	0.362781
	0.125009	0.335687	0.211735	0.371655
	0.136176	0.430356	0.285988	0.387917
	0.0989978	0.524516	0.197927	0.458972
	0.122702	0.429828	0.182032	0.365788
Tukey's multiple comparisons test	Significant?	Summary	Adjusted P Value
Water vs. BAPN	Yes	***	<0.0001
BAPN vs. BAPN+AGGF1	Yes	***	<0.0001
BAPN+AGGF1 vs. BAPN+AGGF1-RDDdel	Yes	***	<0.0001

## Sheet: Supplementary Figure S1
Supplementary Figure S1b
	% of AGGF1 positive area（x 100）					Unpaired t test
	Normal	Patient				P value	<0.0001
	37.077	13.297				P value summary	***
	30.922	15.363				Significantly different (P < 0.05)?	Yes
	31.036	11.025				One- or two-tailed P value?	Two-tailed
	29.773	9.251
	20.71	8.262
	34.408	14.216
	25.556	13.401
	24.344	14.951

[truncated: 20 more sheets: Supplementary Figure S2, Supplementary Figure S3, Supplementary Figure S4, Supplementary Figure S5, Supplementary Figure S6, Supplementary Figure S7, Supplementary Figure S8, Supplementary Figure S9, Supplementary Figure S10, Supplementary Figure S11, Supplementary Figure S12, Supplementary Figure S13, Supplementary Figure S14, Supplementary Figure S15, Supplementary Figure S16, Supplementary Figure S17, Supplementary Figure S18, Supplementary Figure S19, Supplementary Figure S20, Supplementary Figure S21]
